# Supplementary material for: Dogs’ Behavioural Responses to Dog-Assisted Interventions: A Field Study
Source: Animals (Basel). 2026 Mar 31;16(7):1063. doi: 10.3390/ani16071063 (PMC13072279; doi:10.3390/ani16071063)
Supplement: Supplementary file 1 [file animals-16-01063-s001.zip]

Archive with 1 entries (1 files):
- animals-4179262-supplementary.pdf
